# Supplementary material for: Correction of frameshift mutations in the atpB gene by translational recoding in chloroplasts of Oenothera and tobacco
Source: Plant Cell. 2021 Feb 9;33(5):1682–705. doi: 10.1093/plcell/koab050 (PMC8254509; doi:10.1093/plcell/koab050)
Supplement: koab050_Supplementary_Data [file koab050_supplementary_data.zip]

Archive with 4 entries (4 files):
- tpc.00686.2020-s01.pdf
- tpc.00686.2020-s02.pdf
- tpc.00686.2020-s03.xlsx
- tpc.00686.2020-s04.pdf
