# Supplementary material for: Correction of frameshift mutations in the atpB gene by translational recoding in chloroplasts of Oenothera and tobacco
Source: Plant Cell. 2021 Feb 9;33(5):1682–705. doi: 10.1093/plcell/koab050 (PMC8254509; doi:10.1093/plcell/koab050)
Supplement: koab050_Supplementary_Data [file koab050_supplementary_data.zip › tpc.00686.2020-s03.xlsx]

## Sheet: Supplemental Data Set
	Supplemental Data Set. t-test and one-way ANOVA reports generated by SigmaPlot14 software.

## Sheet: Figure 3A
Figure 3A. ATP synthase activity determined from dark-interval decay kinetics of the proton motive force-related electrochromic shift signal.
t-test
Group Name	N	Missing	Mean	Std Dev	SEM
Oe-WT	4	0	36.75	1.721	0.861
I-iota	5	0	10.74	1.73	0.774
Difference of means	26.01
Use the results of Welch's test, where equal variances are not assumed, if the equality of the population variances of the two groups is in doubt.
Equal Variances Assumed (Student's t-test):
t = 22.460 with 7 degrees of freedom.
95 percent two-tailed confidence interval for difference of means: 23.272 to 28.748
Two-tailed P-value = 0.0000000878
The difference in the mean values of the two groups is greater than would be expected by chance; there is a statistically significant difference between the input groups (P = <0.001).
Equal Variances Not Assumed (Welch's t-test):
t = 22.474 with 6.583 degrees of freedom.
95 percent two-tailed confidence interval for difference of means: 23.238 to 28.782
Two-tailed P-value = 0.000000180
The difference in the mean values of the two groups is greater than would be expected by chance; there is a statistically significant difference between the input groups (P = <0.001).

## Sheet: Figure 5D
Figure 5D. ATP synthase activity determined from dark-interval decay kinetics of the proton motive force-related electrochromic shift signal.
One Way Analysis of Variance
Group Name	N	Missing	Mean	Std Dev	SEM
Nt-WT	10	0	29.899	4.752	1.503
aadA-atpB	18	0	26.73	4.684	1.104
Nt-IM11	18	0	29.262	4.077	0.961
Nt-IM12	9	0	2.57	0.626	0.209
Source of Variation	DF	SS	MS	F	P
Between Groups	3	5111.92	1703.97	100.823	<0.001
Residual	51	861.93	16.901
Total	54	5973.85
The differences in the mean values among the treatment groups are greater than would be expected by chance; there is a statistically significant difference (P = <0.001).
Power of performed test with alpha = 0.050: 1.000
All Pairwise Multiple Comparison Procedures (Holm-Sidak method):
Overall significance level = 0.05
Comparisons for factor:
Comparison	Diff of Means	t	P	P<0.050
Nt-IM11 vs. Nt-IM12	26.692	15.904	<0.001	Yes
Nt-WT vs. Nt-IM12	27.329	14.469	<0.001	Yes
aadA-atpB vs. Nt-IM12	24.16	14.395	<0.001	Yes
Nt-WT vs. aadA-atpB	3.169	1.955	0.159	No
Nt-IM11 vs. aadA-atpB	2.532	1.847	0.136	No
Nt-WT vs. Nt-IM11	0.638	0.393	0.696	No

## Sheet: Figure 7
Figure 7. Impact of frameshift mutations in the oligoA stretch on translation efficiency as measured with the dual-luciferase system in E. coli.
One Way Analysis of Variance
Group Name	N	Missing	Mean	Std Dev	SEM
pEK4-Oe-WT	6	0	100	0	0
pEK4-Iota	6	0	21.143	8.486	3.464
pEK4-Nt-WT	6	0	100	0	0
pEK4-Nt-IM11	3	0	151.233	23.784	13.732
pEK4-Nt-IM12	9	0	18.324	2.862	0.954
pEK4-Nt-IM13	6	0	8.261	2.101	0.858
pEK4-Nt-IM14	6	0	36.727	4.189	1.71
pEK4-Nt-IM15	3	0	2.759	0.303	0.175
pEK4-Nt-IM16	6	0	5.383	0.958	0.391
pEK4-Nt-IM17	6	0	2.685	0.433	0.177
pEK4-Nt-IM18	6	0	5.556	0.935	0.382
pEK4-Nt-IM19	6	0	6.413	0.814	0.333
Source of Variation	DF	SS	MS	F	P
Between Groups	11	123872	11261.1	382.043	<0.001
Residual	57	1680.13	29.476
Total	68	125552
The differences in the mean values among the treatment groups are greater than would be expected by chance; there is a statistically significant difference (P = <0.001).
Power of performed test with alpha = 0.050: 1.000
All Pairwise Multiple Comparison Procedures (Holm-Sidak method):
Overall significance level = 0.05
Comparisons for factor:
Comparison	Diff of Means	t	P	P<0.050
pEK4-Nt-IM11 vs. pEK4-Nt-IM17	148.548	38.694	<0.001	Yes
pEK4-Nt-IM11 vs. pEK4-Nt-IM16	145.851	37.992	<0.001	Yes
pEK4-Nt-IM11 vs. pEK4-Nt-IM18	145.678	37.947	<0.001	Yes
pEK4-Nt-IM11 vs. pEK4-Nt-IM19	144.82	37.723	<0.001	Yes
pEK4-Nt-IM11 vs. pEK4-Nt-IM13	142.972	37.242	<0.001	Yes
pEK4-Nt-IM11 vs. pEK4-Nt-IM12	132.91	36.721	<0.001	Yes
pEK4-Nt-IM11 vs. pEK4-Iota	130.09	33.886	<0.001	Yes
pEK4-Nt-IM11 vs. pEK4-Nt-IM15	148.474	33.494	<0.001	Yes
pEK4-Oe-WT vs. pEK4-Nt-IM17	97.315	31.046	<0.001	Yes
pEK4-Nt-WT vs. pEK4-Nt-IM17	97.315	31.046	<0.001	Yes
pEK4-Oe-WT vs. pEK4-Nt-IM16	94.617	30.185	<0.001	Yes
pEK4-Nt-WT vs. pEK4-Nt-IM16	94.617	30.185	<0.001	Yes
pEK4-Oe-WT vs. pEK4-Nt-IM18	94.444	30.13	<0.001	Yes
pEK4-Nt-WT vs. pEK4-Nt-IM18	94.444	30.13	<0.001	Yes
pEK4-Oe-WT vs. pEK4-Nt-IM19	93.587	29.857	<0.001	Yes
pEK4-Nt-WT vs. pEK4-Nt-IM19	93.587	29.857	<0.001	Yes
pEK4-Nt-IM11 vs. pEK4-Nt-IM14	114.507	29.827	<0.001	Yes
pEK4-Nt-WT vs. pEK4-Nt-IM13	91.739	29.267	<0.001	Yes
pEK4-Oe-WT vs. pEK4-Nt-IM13	91.739	29.267	<0.001	Yes
pEK4-Nt-WT vs. pEK4-Nt-IM12	81.676	28.544	<0.001	Yes
pEK4-Oe-WT vs. pEK4-Nt-IM12	81.676	28.544	<0.001	Yes
pEK4-Nt-WT vs. pEK4-Nt-IM15	97.241	25.33	<0.001	Yes
pEK4-Oe-WT vs. pEK4-Nt-IM15	97.241	25.33	<0.001	Yes
pEK4-Oe-WT vs. pEK4-Iota	78.857	25.157	<0.001	Yes
pEK4-Nt-WT vs. pEK4-Iota	78.857	25.157	<0.001	Yes
pEK4-Oe-WT vs. pEK4-Nt-IM14	63.273	20.186	<0.001	Yes
pEK4-Nt-WT vs. pEK4-Nt-IM14	63.273	20.186	<0.001	Yes
pEK4-Nt-IM11 vs. pEK4-Oe-WT	51.233	13.345	<0.001	Yes
pEK4-Nt-IM11 vs. pEK4-Nt-WT	51.233	13.345	<0.001	Yes
pEK4-Nt-IM14 vs. pEK4-Nt-IM17	34.042	10.86	<0.001	Yes
pEK4-Nt-IM14 vs. pEK4-Nt-IM16	31.344	10	<0.001	Yes
pEK4-Nt-IM14 vs. pEK4-Nt-IM18	31.171	9.944	<0.001	Yes
pEK4-Nt-IM14 vs. pEK4-Nt-IM19	30.313	9.671	<0.001	Yes
pEK4-Nt-IM14 vs. pEK4-Nt-IM13	28.466	9.081	<0.001	Yes
pEK4-Nt-IM14 vs. pEK4-Nt-IM15	33.967	8.848	<0.001	Yes
pEK4-Nt-IM14 vs. pEK4-Nt-IM12	18.403	6.431	<0.001	Yes
pEK4-Iota vs. pEK4-Nt-IM17	18.458	5.889	<0.001	Yes
pEK4-Nt-IM12 vs. pEK4-Nt-IM17	15.639	5.465	<0.001	Yes
pEK4-Iota vs. pEK4-Nt-IM16	15.761	5.028	<0.001	Yes
pEK4-Iota vs. pEK4-Nt-IM18	15.588	4.973	<0.001	Yes
pEK4-Nt-IM14 vs. pEK4-Iota	15.583	4.971	<0.001	Yes
pEK4-Iota vs. pEK4-Nt-IM15	18.384	4.789	<0.001	Yes
pEK4-Iota vs. pEK4-Nt-IM19	14.73	4.699	<0.001	Yes
pEK4-Nt-IM12 vs. pEK4-Nt-IM16	12.941	4.523	<0.001	Yes
pEK4-Nt-IM12 vs. pEK4-Nt-IM18	12.768	4.462	<0.001	Yes
pEK4-Nt-IM12 vs. pEK4-Nt-IM15	15.564	4.3	0.001	Yes
pEK4-Nt-IM12 vs. pEK4-Nt-IM19	11.91	4.162	0.002	Yes
pEK4-Iota vs. pEK4-Nt-IM13	12.882	4.11	0.002	Yes
pEK4-Nt-IM12 vs. pEK4-Nt-IM13	10.063	3.517	0.015	Yes
pEK4-Nt-IM13 vs. pEK4-Nt-IM17	5.576	1.779	0.76	No
pEK4-Nt-IM13 vs. pEK4-Nt-IM15	5.502	1.433	0.935	No
pEK4-Nt-IM19 vs. pEK4-Nt-IM17	3.728	1.189	0.983	No
pEK4-Iota vs. pEK4-Nt-IM12	2.82	0.985	0.996	No
pEK4-Nt-IM19 vs. pEK4-Nt-IM15	3.654	0.952	0.996	No
pEK4-Nt-IM13 vs. pEK4-Nt-IM16	2.878	0.918	0.995	No
pEK4-Nt-IM18 vs. pEK4-Nt-IM17	2.871	0.916	0.993	No
pEK4-Nt-IM13 vs. pEK4-Nt-IM18	2.705	0.863	0.993	No
pEK4-Nt-IM16 vs. pEK4-Nt-IM17	2.698	0.861	0.989	No
pEK4-Nt-IM18 vs. pEK4-Nt-IM15	2.796	0.728	0.994	No
pEK4-Nt-IM16 vs. pEK4-Nt-IM15	2.623	0.683	0.992	No
pEK4-Nt-IM13 vs. pEK4-Nt-IM19	1.848	0.589	0.993	No
pEK4-Nt-IM19 vs. pEK4-Nt-IM16	1.03	0.329	0.999	No
pEK4-Nt-IM19 vs. pEK4-Nt-IM18	0.858	0.274	0.998	No
pEK4-Nt-IM18 vs. pEK4-Nt-IM16	0.173	0.0552	1	No
pEK4-Nt-IM15 vs. pEK4-Nt-IM17	0.0745	0.0194	1	No
pEK4-Nt-WT vs. pEK4-Oe-WT	0	0	1	No

## Sheet: Figure 8D
Figure 8D. ATP synthase activity determined from dark-interval decay kinetics of the proton motive force-related electrochromic shift signal.
One Way Analysis of Variance
Group Name	N	Missing	Mean	Std Dev	SEM
Nt-WT	10	0	29.899	4.752	1.503
Nt-IM14	9	0	6.915	2.005	0.668
Nt-IM16	9	0	2.598	0.908	0.303
Source of Variation	DF	SS	MS	F	P
Between Groups	2	4147.89	2073.95	214.274	<0.001
Residual	25	241.974	9.679
Total	27	4389.87
The differences in the mean values among the treatment groups are greater than would be expected by chance; there is a statistically significant difference (P = <0.001).
Power of performed test with alpha = 0.050: 1.000
All Pairwise Multiple Comparison Procedures (Holm-Sidak method):
Overall significance level = 0.05
Comparisons for factor:
Comparison	Diff of Means	t	P	P<0.050
Nt-WT vs. Nt-IM16	27.302	19.099	<0.001	Yes
Nt-WT vs. Nt-IM14	22.985	16.079	<0.001	Yes
Nt-IM14 vs. Nt-IM16	4.317	2.943	0.007	Yes

## Sheet: Figure 9B
Figure 9B. ATP synthase activity determined from dark-interval decay kinetics of the proton motive force-related electrochromic shift signal.
One Way Analysis of Variance
Group Name	N	Missing	Mean	Std Dev	SEM
Nt-WT	3	0	38.977	4.071	2.35
aadA-atpB	6	0	37.85	2.91	1.188
Nt-IM11	6	0	35.761	2.38	0.972
Nt-IM14	10	0	6.771	1.163	0.368
Source of Variation	DF	SS	MS	F	P
Between Groups	3	5594.49	1864.83	337.627	<0.001
Residual	21	115.99	5.523
Total	24	5710.48
The differences in the mean values among the treatment groups are greater than would be expected by chance; there is a statistically significant difference (P = <0.001).
Power of performed test with alpha = 0.050: 1.000
All Pairwise Multiple Comparison Procedures (Holm-Sidak method):
Overall significance level = 0.05
Comparisons for factor:
Comparison	Diff of Means	t	P	P<0.050
aadA-atpB vs. Nt-IM14	31.079	25.608	<0.001	Yes
Nt-IM11 vs. Nt-IM14	28.99	23.887	<0.001	Yes
Nt-WT vs. Nt-IM14	32.207	20.818	<0.001	Yes
Nt-WT vs. Nt-IM11	3.217	1.936	0.186	No
aadA-atpB vs. Nt-IM11	2.089	1.54	0.258	No
Nt-WT vs. aadA-atpB	1.128	0.679	0.505	No

## Sheet: Table 3_GH_Chlorophyll 
Table 3. Greenhouse. Chlorophyll [mg m-2]
One Way Analysis of Variance
Group Name	N	Missing	Mean	Std Dev	SEM
Oe-WT	4	0	570.275	12.774	6.387
I-iota	5	0	137.52	51.156	22.878
Nt-WT	3	0	438.418	36.039	20.807
aadA-atpB	6	0	414.689	38.461	15.702
Nt-IM11	6	0	451.036	23.501	9.594
Nt-IM14	10	0	128.475	17.012	5.38
Source of Variation	DF	SS	MS	F	P
Between Groups	5	982350	196470	209.032	<0.001
Residual	28	26317.3	939.904
Total	33	1.00867e+06
The differences in the mean values among the treatment groups are greater than would be expected by chance; there is a statistically significant difference (P = <0.001).
Power of performed test with alpha = 0.050: 1.000
All Pairwise Multiple Comparison Procedures (Holm-Sidak method):
Overall significance level = 0.05
Comparisons for factor:
Comparison	Diff of Means	t	P	P<0.050
Oe-WT vs. Nt-IM14	441.8	24.358	<0.001	Yes
Oe-WT vs. I-iota	432.755	21.042	<0.001	Yes
Nt-IM11 vs. Nt-IM14	322.561	20.374	<0.001	Yes
aadA-atpB vs. Nt-IM14	286.215	18.079	<0.001	Yes
Nt-IM11 vs. I-iota	313.516	16.888	<0.001	Yes
Nt-WT vs. Nt-IM14	309.944	15.358	<0.001	Yes
aadA-atpB vs. I-iota	277.169	14.93	<0.001	Yes
Nt-WT vs. I-iota	300.898	13.439	<0.001	Yes
Oe-WT vs. aadA-atpB	155.586	7.862	<0.001	Yes
Oe-WT vs. Nt-IM11	119.239	6.025	<0.001	Yes
Oe-WT vs. Nt-WT	131.857	5.631	<0.001	Yes
Nt-IM11 vs. aadA-atpB	36.347	2.053	0.184	No
Nt-WT vs. aadA-atpB	23.729	1.095	0.631	No
Nt-IM11 vs. Nt-WT	12.618	0.582	0.811	No
I-iota vs. Nt-IM14	9.045	0.539	0.594	No

## Sheet: Table 3_GH_Chlorophyll a_b
Table 3. Greenhouse. Chlorophyll a/b
One Way Analysis of Variance
Group Name	N	Missing	Mean	Std Dev	SEM
Oe-WT	4	0	3.627	0.0556	0.0278
I-iota	5	0	2.72	0.161	0.0722
Nt-WT	3	0	4.023	0.176	0.102
aadA-atpB	6	0	3.847	0.0836	0.0341
Nt-IM11	6	0	3.802	0.157	0.0643
Nt-IM14	10	0	2.632	0.186	0.0588
Source of Variation	DF	SS	MS	F	P
Between Groups	5	11.445	2.289	99.256	<0.001
Residual	28	0.646	0.0231
Total	33	12.091
The differences in the mean values among the treatment groups are greater than would be expected by chance; there is a statistically significant difference (P = <0.001).
Power of performed test with alpha = 0.050: 1.000
All Pairwise Multiple Comparison Procedures (Holm-Sidak method):
Overall significance level = 0.05
Comparisons for factor:
Comparison	Diff of Means	t	P	P<0.050
aadA-atpB vs. Nt-IM14	1.215	15.489	<0.001	Yes
Nt-IM11 vs. Nt-IM14	1.17	14.915	<0.001	Yes
Nt-WT vs. Nt-IM14	1.391	13.918	<0.001	Yes
aadA-atpB vs. I-iota	1.127	12.252	<0.001	Yes
Nt-IM11 vs. I-iota	1.082	11.763	<0.001	Yes
Nt-WT vs. I-iota	1.303	11.752	<0.001	Yes
Oe-WT vs. Nt-IM14	0.995	11.081	<0.001	Yes
Oe-WT vs. I-iota	0.908	8.908	<0.001	Yes
Nt-WT vs. Oe-WT	0.396	3.413	0.014	Yes
aadA-atpB vs. Oe-WT	0.219	2.236	0.185	No
Nt-WT vs. Nt-IM11	0.222	2.064	0.22	No
Nt-IM11 vs. Oe-WT	0.174	1.777	0.304	No
Nt-WT vs. aadA-atpB	0.177	1.645	0.298	No
I-iota vs. Nt-IM14	0.088	1.058	0.509	No
aadA-atpB vs. Nt-IM11	0.045	0.513	0.612	No

## Sheet: Table 3_GH_Fv_Fm
Table 3. Greenhouse. FV/FM
One Way Analysis of Variance	Monday, November 30, 2020, 09:57:15
Group Name	N	Missing	Mean	Std Dev	SEM
Oe-WT	4	0	0.792	0.005	0.0025
I-iota	5	0	0.638	0.0239	0.0107
Nt-WT	4	0	0.833	0.005	0.0025
aadA-atpB	7	0	0.814	0.0181	0.00685
Nt-IM11	6	0	0.828	0.00753	0.00307
Nt-IM14	10	0	0.529	0.0794	0.0251
Source of Variation	DF	SS	MS	F	P
Between Groups	5	0.601	0.12	58.724	<0.001
Residual	30	0.0614	0.00205
Total	35	0.662
The differences in the mean values among the treatment groups are greater than would be expected by chance; there is a statistically significant difference (P = <0.001).
Power of performed test with alpha = 0.050: 1.000
All Pairwise Multiple Comparison Procedures (Holm-Sidak method):
Overall significance level = 0.05
Comparisons for factor:
Comparison	Diff of Means	t	P	P<0.050
Nt-IM11 vs. Nt-IM14	0.299	12.816	<0.001	Yes
aadA-atpB vs. Nt-IM14	0.285	12.799	<0.001	Yes
Nt-WT vs. Nt-IM14	0.303	11.342	<0.001	Yes
Oe-WT vs. Nt-IM14	0.263	9.847	<0.001	Yes
Nt-IM11 vs. I-iota	0.19	6.949	<0.001	Yes
aadA-atpB vs. I-iota	0.176	6.656	<0.001	Yes
Nt-WT vs. I-iota	0.195	6.41	<0.001	Yes
Oe-WT vs. I-iota	0.154	5.092	<0.001	Yes
I-iota vs. Nt-IM14	0.109	4.4	<0.001	Yes
Nt-WT vs. Oe-WT	0.04	1.251	0.776	No
Nt-IM11 vs. Oe-WT	0.0358	1.227	0.728	No
aadA-atpB vs. Oe-WT	0.0218	0.768	0.907	No
Nt-WT vs. aadA-atpB	0.0182	0.642	0.893	No
Nt-IM11 vs. aadA-atpB	0.014	0.558	0.824	No
Nt-WT vs. Nt-IM11	0.00417	0.143	0.887	No

## Sheet: Table 3_SC_Chlorophyll 
Table 3. Sterile culture.Chlorophyll [mg m-2]
One Way Analysis of Variance
Group Name	N	Missing	Mean	Std Dev	SEM
Nt-WT	10	0	297.31	86.996	27.51
aadA-atpB	18	0	262.817	47.887	11.287
Nt-IM11	18	0	257.222	63.127	14.879
Nt-IM12	9	0	243.511	70.101	23.367
Nt-IM14	6	0	372.9	78.12	31.892
Nt-IM16	6	0	240.367	95.652	39.05
Source of Variation	DF	SS	MS	F	P
Between Groups	5	86242.9	17248.6	3.623	0.006
Residual	61	290417	4760.94
Total	66	376660
The differences in the mean values among the treatment groups are greater than would be expected by chance; there is a statistically significant difference (P = 0.006).
Power of performed test with alpha = 0.050: 0.768
All Pairwise Multiple Comparison Procedures (Holm-Sidak method):
Overall significance level = 0.05
Comparisons for factor:
Comparison	Diff of Means	t	P	P<0.050
Nt-IM14 vs. Nt-IM12	129.389	3.558	0.011	Yes
Nt-IM14 vs. Nt-IM11	115.678	3.556	0.01	Yes
Nt-IM14 vs. aadA-atpB	110.083	3.384	0.016	Yes
Nt-IM14 vs. Nt-IM16	132.533	3.327	0.018	Yes
Nt-IM14 vs. Nt-WT	75.59	2.121	0.347	No
Nt-WT vs. Nt-IM12	53.799	1.697	0.631	No
Nt-WT vs. Nt-IM16	56.943	1.598	0.668	No
Nt-WT vs. Nt-IM11	40.088	1.473	0.717	No
Nt-WT vs. aadA-atpB	34.493	1.267	0.808	No
aadA-atpB vs. Nt-IM16	22.45	0.69	0.983	No
aadA-atpB vs. Nt-IM12	19.306	0.685	0.967	No
Nt-IM11 vs. Nt-IM16	16.856	0.518	0.976	No
Nt-IM11 vs. Nt-IM12	13.711	0.487	0.949	No
aadA-atpB vs. Nt-IM11	5.594	0.243	0.963	No
Nt-IM12 vs. Nt-IM16	3.144	0.0865	0.931	No

[truncated: 2 more sheets: Table 3_SC_Chlorophyll ab, Table 3_SC_FvFm]
